# Supplementary material for: Micronutrient Profile and Carbohydrate Microstructure of Commercially Prepared and Home Prepared Infant Fruit and Vegetable Purees
Source: Nutrients. 2022 Dec 22;15(1):45. doi: 10.3390/nu15010045 (PMC9823441; doi:10.3390/nu15010045)
Supplement: Supplementary file 1 [file nutrients-15-00045-s001.zip]

Archive with 1 entries (1 files):
- nutrients-2070115-supplementary.pdf
